# Supplementary material for: Refinement of Bos taurus sequence assembly based on BAC-FISH experiments
Source: BMC Genomics. 2011 Dec 30;12:639. doi: 10.1186/1471-2164-12-639 (PMC3268123; doi:10.1186/1471-2164-12-639)
Supplement: Additional file 1 — INVs larger than 100 Kb. INVs larger than 500 Kb are in bold; yellow fields indicate INVs tested by FISH. [file 1471-2164-12-639-S1.XLS]

## Sheet: Sheet1
INVs greater than 100 Kb
	Btau				UMD
Code	chr.	start (Kb)	end (Kb)	size (Kb)	chr.	start (Kb)	end	size (Kb)
INV_1_12.2	1	12173	12302	129	1	12286	12160	126
INV_1_24	1	23965	25341	1376	1	24979	23542	1437
INV_1_30.9	1	30871	30974	103	1	30599	30495	104
INV_1_53.3	1	53322	55736	2414	1	55510	53092	2418
INV_1_57.8	1	57791	57898	107	1	57596	57487	109
INV_1_74.1	1	74136	74300	164	1	73584	73419	165
INV_1_89.2	1	89169	89289	120	1	87728	87621	107
INV_1_90.7	1	90673	90832	159	1	89202	89043	159
INV_1_116	1	115966	116134	168	1	114612	114444	168
INV_1_131.5 *	1	131548	131782	234	1	130504	130290	214
INV_1_146.4 *	1	146388	146873	485	1	145639	145023	616
INV_1_146.9	1	146873	147363	490	1	146137	145639	498
INV_1_147.4	1	147363	147960	597	1	146886	146218	668
INV_2_8.2	2	8169	8276	107	2	7769	7669	100
INV_2_13.8 *	2	13794	13970	176	2	13640	13508	132
INV_2_24.9	2	24906	25060	154	2	24302	24137	165
INV_2_48.7	2	48724	48840	116	2	46788	46671	117
INV_2_49.1	2	49059	49209	150	2	47082	46977	105
INV_2_67.5	2	67463	67660	197	2	64788	64591	197
INV_3_22.9	3	22885	23026	141	3	21197	21048	149
INV_3_45.9	3	45935	46056	121	3	43256	43136	120
INV_3_62.3	3	62326	62605	279	3	59160	58930	230
INV_3_70.6	3	70565	70760	195	3	66571	66377	194
INV_3_85.5	3	85483	85811	328	3	80379	80059	320
INV_4_5.2	4	5199	5498	299	4	5375	5077	298
INV_4_7.2	4	7174	9279	2105	4	8936	7053	1883
INV_4_30	4	29981	30091	110	4	28892	28777	115
INV_4_35.8	4	35793	35919	126	4	34976	34850	126
INV_4_37.7	4	37688	37796	108	4	36716	36609	107
INV_4_49.8 *	4	49812	50005	193	4	48382	48109	273
INV_4_52.1 *	4	52134	52367	233	4	50831	50462	369
INV_4_60.6	4	60601	60796	195	4	59036	58842	194
INV_4_61.4	4	61437	61593	156	4	59804	59629	175
INV_4_91.8	4	91816	91942	126	4	89745	89608	137
INV_5_19.1	5	19121	19327	206	5	17138	16962	176
INV_5_49.1	5	49059	49177	118	5	45619	45516	103
INV_5_55.3	5	55332	55489	157	5	51523	51366	157
INV_5_85.1	5	85054	85408	354	5	79930	79636	294
INV_5_107.7	5	107660	107895	235	5	101240	101025	215
INV_5_109.6	5	109643	110035	392	5	103310	102929	381
INV_6_32.6	6	32559	32712	153	6	32157	32032	125
INV_6_84.4	6	84405	84540	135	6	82786	82652	134
INV_6_108.6	6	108551	109012	461	6	106310	105821	489
INV_6_117.9	6	117869	121229	3360	6	109862	106554	3308
INV_7_28	7	28022	28124	102	7	30639	30539	100
INV_7_51.2	7	51158	51277	119	7	51994	51871	123
INV_7_58.2 *	7	58220	58502	282	7	61634	61344	290
INV_7_103.2	7	103235	106983	3748	7	107883	104088	3795
INV_8_15.9 *	8	15915	16134	219	8	15833	15623	210
INV_8_22.2	8	22191	22319	128	8	21698	21561	137
INV_8_23.9 *	8	23936	24267	331	8	22939	22633	306
INV_8_75.8	8	75825	75925	100	8	73303	73202	101
INV_8_106.6	8	106645	106791	146	8	103319	103192	127
INV_9_10.8	9	10790	10894	104	9	11612	11511	101
INV_9_45.5 *	9	45453	45638	185	9	44076	43789	287
INV_9_73.5	9	73539	73898	359	9	72808	72484	324
INV_10_22.9	10	22892	24591	1699	10	22395	25276	2881
INV_10_59.3	10	59340	60523	1183	10	59331	58177	1154
INV_10_70.7 *	10	70696	71062	366	10	69434	69102	332
INV_11_0.9	11	947	1138	191	11	1033	844	189
INV_11_30.3	11	30279	30382	103	11	29142	29038	104
INV_11_47	11	46956	47102	146	11	45181	45052	129
INV_11_75.8	11	75753	75917	164	11	73703	73565	138
INV_11_90	11	90001	90156	155	11	87313	87167	146
INV_11_98.7	11	98736	98908	172	11	94032	93843	189
INV_11_110	11	110003	110261	258	11	105610	105317	293
INV_12_7.8	12	7777	7898	121	12	9273	9173	100
INV_12_25.2	12	25226	25327	101	12	25632	25540	92
INV_12_36.4	12	36358	36508	150	12	36330	36195	135
INV_12_50.4	12	50410	51063	653	12	50960	50334	626
INV_12_58.2	12	58216	58323	107	12	58083	57974	109
INV_12_58.3	12	58323	58458	135	12	58843	58708.2	134.8
INV_12_61.9	12	61858	62248	390	12	62719	62310	409
INV_12_69.6	12	69583	69904	321	12	72425	72068	357
INV_13_4.4	13	4393	4578	185	13	4380	4208	172
INV_13_6 *	13	5976	6213	237	13	6266	6108	158
INV_13_22.4	13	22361	22507	146	13	23325	23192	133
INV_13_56.9	13	56873	56993	120	13	56847	56715	132
INV_14_1.1 *	14	1097	1600	503*	14	2889	2427	462
INV_14_32	14	31960	33576	1616	14	35420	33805	1615
INV_15_17.8	15	17819	18152	333	15	20211	19838	373
INV_15_18.7	15	18665	18785	120	15	20704	20584	120
INV_15_48.3	15	48259	48459	200	15	49965	49765	200
INV_15_49.4	15	49445	49632	187	15	49685	49486	199
INV_15_49.7	15	49658	49845	187	15	50791	50578	213
INV_15_72.2	15	72168	72288	120	15	72942	72822	120
INV_15_78.3	15	78273	78420	147	15	79059	78912	147
INV_15_80	15	79952	80086	134	15	80592	80432	160
INV_15_80.1	15	80086	80366	280	15	80845	80592	253
INV_15_82.6 *	15	82645	82951	306	15	83417	83071	346
INV_16_17.1	16	17060	17226	166	16	18995	18835	160
INV_17_36.6	17	36603	37175	572	17	35613	35036	577
INV_18_63.2	18	63209	63457	248	18	63625	63364	261
INV_19_57	19	56985	57097	112	19	56056	55949	107
INV_20_0	20	1	2975	2974	20	2898	1	2897
INV_20_11.2	20	11249	11391	142	20	10727	10597	130
INV_20_15.5	20	15463	15676	213	20	14758	14556	202
INV_20_63.1	20	63114	63245	131	20	59694	59558	136
INV_20_73.3	20	73267	73421	154	20	69580	69426	154
INV_21_11.8	21	11836	11948	112	21	13151	13044	107
INV_21_16.1	21	16071	16171	100	21	16999	16893	106
INV_21_34.9	21	34865	34972	107	21	35263	35151	112
INV_21_44.6	21	44598	44721	123	21	44347	44235	112
INV_22_14.7	22	14733	14849	116	22	15135	15023	112
INV_22_20.9	22	20932	21130	198	22	20599	20424	175
INV_23_0	23	1	4698	4697	23	6340	1909	4431
INV_23_12	23	11979	12303	324	23	11979	11674	305
INV_24_6.6	24	6639	6771	132	24	6807	6685	122
INV_24_46.4	24	46375	46488	113	24	45401	45294	107
INV_24_51.2	24	51206	51328	122	24	50048	49931	117
INV_24_53.3	24	53284	53386	102	24	52654	52547	107
INV_24_55	24	54996	55118	122	24	53553	53426	127
INV_24_59.4	24	59435	59583	148	24	57789	57627	162
INV_25_17.9	25	17903	18031	128	25	17012	16898	114
INV_25_19.2	25	19238	19521	283	25	18495	18220	275
INV_25_25.4	25	25380	25649	269	25	24231	23935	296
INV_26_5.8	26	5786	5996	210	26	50707	50473	234
INV_26_7.4	26	7368	7477	109	26	7188	7080	108
INV_26_9.1	26	9110	9223	113	26	8758	8654	104
INV_26_18.8	26	18775	21100	2325	26	20456	18173	2283
INV_26_51.2	26	51158	51646	488	26	51264	50803	461
INV_26_51.6	26	51649	51861	212	26	26015	25803	212
INV_27_1.6	27	1602	1702	100	27	638	538	100
INV_27_3.5	27	3528	3716	188	27	2615	2427	188
INV_27_13.6	27	13601	13776	175	27	11662	11512	150
INV_27_23.8	27	23799	23949	150	27	20471	20320	151
INV_27_42.3	27	42336	48749	6413	27	45407	39685	5722
INV_28_24.7	28	24712	24900	188	28	25882	25680	202
INV_28_39.3	28	39326	39764	438	28	39944	39469	475
INV_29_40.8	29	40784	40936	152	29	40134	39998	136
INV_29_47.6	29	47635	47742	107	29	46275	46173	102
INV_X_0.4	X	372	687	315	X	4953	4558	395
INV_X_28.7	X	28718	30393	1675	X	52274	50553	1721
INV_X_31.6	X	31625	33299	1674	X	53949	52646	1303
INV_X_53.4	X**	53390	56832	3442	X	93852	90783	3069
* Some closed small inversions are accounted together.
** ChrX comparison also showed a batch of very small INV did not list in these table.
