# Supplementary material for: Refinement of Bos taurus sequence assembly based on BAC-FISH experiments
Source: BMC Genomics. 2011 Dec 30;12:639. doi: 10.1186/1471-2164-12-639 (PMC3268123; doi:10.1186/1471-2164-12-639)
Supplement: Additional file 2 — DNA segments differently mapped by the Btau and UMD along the same chromosome (MDP). Yellow fields mark MDPs tested by FISH. All the MDPs turned out to be larger than 200 Kb. [file 1471-2164-12-639-S2.XLS]

## Sheet: Sheet1
DNA segments mapped in distinct position
	Btau				UMD
Code	chr.	start (Kb)	end (Kb)	size (Kb)	chr.	start (Kb)	end (Kb)	size (Kb)
MDP_1_160.2	1	160189	160501	312	1	138452	138814	362
MDP_1_160.5	1	160517	160989	472	1	44511	45122	611
MDP_2_39.8	2	39846	40152	306	2	39213	39529	316
MDP_4_16.2	4	16216	17717	1501	4	16924	18403	1479
MDP_4_20.5	4	20527	21002	475	4	20991	21397	406
MDP_4_42.6	4	42625	43281	656	4	41999	42547	548
MDP_5_9.6	5	9592	10865	1273	5	103082	104225	1143
MDP_7_7.6	7	7639	8082	443	7	9495	10002	507
MDP_7_43.1	7	43121	43546	425	7	46457	46884	427
MDP_11_21.2	11	21159	21502	343	11	19121	19464	343
MDP_15_16.3	15	16284	16607	323	15	18800	19166	366
MDP_16_77.7	16	77688	77904	216	16	55313	55566	253
MDP_21_1.6	21	1610	2225	615	21	1200	1829	629
MDP_22_16	22	15995	16502	507	22	14441	14952	511
MDP_26_50.7	26	50736	51131	395	26	51264	51681	417
MDP_28_0.7	28	653	1639	986	28	3520	4479	959
