# Supplementary material for: Refinement of Bos taurus sequence assembly based on BAC-FISH experiments
Source: BMC Genomics. 2011 Dec 30;12:639. doi: 10.1186/1471-2164-12-639 (PMC3268123; doi:10.1186/1471-2164-12-639)
Supplement: Additional file 3 — UMD ODSs larger than 100 Kb. For each ODS the Table reports: the code (column 1), the chromosome (column 2), the start of the sequence (column 3), the end of the sequence (column 4) and the size on UMD (columns 5). Chromosome and corresponding insertion-point in Btau are reported in columns 6 and 7, respectively. Portions of four UMD ODSs map to different Btau chromosomes (column 8). Column 9 lists the Btau ChrUns larger than 100 Kb and substantially matching the UMD ODS. NS (Not Significant) in the latter column means that the UMD segment identified only tiny, fragmented, and dispersed matches on Btau. Noteworthy, 13 UMD ODSs yielded results both on a Btau chromosome and unassigned scaffolds. [file 1471-2164-12-639-S3.XLS]

## Sheet: UMD INSs
UMD ODSs greater than 100 Kb
	UMD				Btau
Code	chr	start	end	size (kb)	chr	ins_Point	included DCM	Btau ChrUn
UMD ODS_1_16	1	15973000	16218000	245	1	16430000	DCM_5-1	NA
UMD ODS_1_30	1	30030100	30496700	466.6	1	30863300	DCM_10-1	NA
UMD ODS_1_49	1	48977700	49155500	177.8	1	49888700		NA
UMD ODS_1_49.6	1	49586500	50175400	588.9	1	50293000		.004.85, .004.96
UMD ODS_1_62.4	1	62354000	62637000	283	1	62942400	DCM_9-1	.004.42
UMD ODS_1_95.1	1	95093000	95220800	127.8	1	96625800	DCM_23-1	NA
UMD ODS_1_104.4	1	104407000	105425000	1018	1	106331800		.004.474, .004.376, .004.11
UMD ODS_1_115.6	1	115574500	116312200	737.7	1	117094300		.004.367, .004.29
UMD ODS_1_117	1	116952000	117285400	333.4	1	117867500		.004.138
UMD ODS_1_130.8	1	130834000	131189500	355.5	1	132029300		.004.206, .004.316
UMD ODS_2_10.8	2	10812300	10965000	152.7	2	11204500		two Unass<100kb
UMD ODS_2_103.5	2	103461000	104739500	1278.5	2	108181800		.004.3
UMD ODS_2_117.8	2	117793600	118179800	386.2	2	121413000	DCM_3-2	.004.404
UMD ODS_2_136.7	2	136680500	137060424	379.9	2	140689454	DCM_4-2	.004.35
UMD ODS_3_72.8	3	72756700	72941700	185	3	77446300		.004.346, .004.459
UMD ODS_3_119	3	119007500	120269000	1261.5	3	125817000		.004.25, .004.40
UMD ODS_4_0	4	1	142200	142.2	4	1		NA
UMD ODS_4_71.3	4	71316800	71726200	409.4	4	73593000	DCM_10-4	NA
UMD ODS_4_84.4	4	84442500	84761700	319.2	4	86905300		four Unass<100kb
UMD ODS_5_114.9	5	114883000	115461000	578	5	121243500		4.46
UMD ODS_5_117.3	5	117262000	117649000	387	5	123281000		.004.488, .004.129
UMD ODS_5_119.7	5	119736300	121191424	1455.1	5	125642737		.004.152, .004.56, .004.349, .004.353, .004.101
UMD ODS_6_1.4	6	1397800	1850800	453	6	1443900		.004.434, .004.72
UMD ODS_6_6	6	6042000	6174000	132	6	5802000		NA
UMD ODS_6_34.1	6	34094000	34599000	505	6	34711000		4.94
UMD ODS_6_36.5	6	36476000	37297000	821	6	36685600		.004.14
UMD ODS_6_65.1	6	65116600	65379100	262.5	6	66317600		.004.255, .004.141
UMD ODS_6_83.7	6	83656600	84299900	643.3	6	85323600	DCM_7-6	.004.120, .004.389, .004.318
UMD ODS_7_10.9	7	10945700	12300800	1355.1	7	9402100		.004.174, .004.208, .004.37, .004.161
UMD ODS_7_44.1	7	44053500	44489900	436.4	7	42109900		three Unass<100kb
UMD ODS_7_54.9	7	54858000	55041000	183	7	52589900		.004.99, .004.357, .004.266
UMD ODS_7_60.2	7	60189000	61338500	1149.5	7	58157300		.004.7
UMD ODS_8_0	8	1	231800	231.8	8	1		two Unass<100kb
UMD ODS_8_42.9	8	42904000	43078000	174	8	44852300	DCM-X-8	two Unass<100kb
UMD ODS_8_83.8	8	83760900	84050600	289.7	8	86790900		.004.470
UMD ODS_9_0	9	1	785500	785.5	9	1		.004.219
UMD ODS_9_2.3	9	2339300	2525200	185.9	9	1638400		.004.319
UMD ODS_9_33.7	9	33688400	33958700	270.3	9	35166400		NA
UMD ODS_9_61.9	9	61870400	62689700	819.3	9	63618600		.004.22
UMD ODS_9_102.2	9	102171500	102467200	295.7	9	104671400		.004.395, .004.324
UMD ODS_10_0	10	1	481000	481	10	1		.004.269, .004.341, .004.38
UMD ODS_10_61.3	10	61297000	61477900	180.9	10	62356000		.004.477
UMD ODS_10_64.8	10	64836600	64972600	136	10	66373500		.004.50
UMD ODS_10_87.2	10	87213800	87807200	593.4	10	89179400		.004.47
UMD ODS_10_94.7	10	94699900	95024100	324.2	10	96333600		.004.114
UMD ODS_11_53.2	11	53198700	53541400	342.7	11	55052100		.004.239
UMD ODS_11_58	11	58017600	58200200	182.6	11	60090100		two Unass<100kb
UMD ODS_11_61.1	11	61143100	61381900	238.8	11	63274600	DCM_2-11	three Unass<100kb
UMD ODS_11_104.9	11	104925500	105313600	388.1	11	108917000		.004.35, .004.215
UMD ODS_11_105.6	11	105616800	105970700	353.9	11	109979300		.004.135
UMD ODS_11_106.8	11	106829900	106976000	146.1	11	109968500		.004.137
UMD ODS_11_107.1	11	107105100	107310763	205.7	11	109004100		.004.137, .004.1473
UMD ODS_12_0	12	1	1844800	1844.8	12	1		.004.4
UMD ODS_12_32	12	31952900	32237800	284.9	12	31940900		.004.27, .004.212
UMD ODS_12_42.8	12	42826300	43322500	496.2	12	43121200		.004.391, .004.223
UMD ODS_12_58.1	12	58082600	58708200	625.6	12	58315700		.004.23
UMD ODS_12_62.1	12	62080900	62296200	215.3	12	61849800		.004.203
UMD ODS_12_62.7	12	62742300	63666800	924.5	12	62284100		.004.83, .004.51
UMD ODS_12_70.6	12	70643400	72038000	1394.6	12	69456100		.004.5, .004.27, .004.212
UMD ODS_12_72.6	12	72571900	73113800	541.9	12	69997900		.004.126, .004.111, .004.5
UMD ODS_12_73.8	12	73815000	75847100	2032.1	12	70452000		.004.5, .004.43
UMD ODS_13_5.3	13	5339200	5572400	233.2	13	5459700		NA
UMD ODS_13_9.7	13	9683600	10802900	1119.3	13	9734800		.004.8
UMD ODS_13_64.1	13	64102000	64381900	279.9	13	64389500		.004.288
UMD ODS_13_82.7	13	82692200	82906000	213.8	13	83100200		one Unass<100kb
UMD ODS_14_0	14	1	1408600	1408.6	14	1		.004.139, .004.144, .004.345.
UMD ODS_14_2.9	14	2893200	3299900	406.7	14	1648300		.004.115, .004.209
UMD ODS_14_37.2	14	37179000	40591600	3412.6	14	35446500		.004.1, .004.17, .004.222, .004.243, .004.342, .004.368, .004.406
UMD ODS_15_0	15	1	1199500	1199.5	15	1		.004.278, .004.73,.004.39, .004.99
UMD ODS_15_8.2	15	8249700	8882900	633.2	15	6670400		.004.28
UMD ODS_15_7	15	7017000	7470200	453.2	15	5897500		.004.299, .004.423
UMD ODS_15_17.6	15	17632400	17885600	253.2	15	15939800		.004.292, .004.355
UMD ODS_15_46	15	45980200	46153500	173.3	15	44807400		.004.289
UMD ODS_15_46.6	15	46619500	46859900	240.4	15	45433800		.004.352
UMD ODS_15_49.2	15	49230000	49503000	273	15	48250500		.004.107, .004.1484, .004.1937,.004.26
UMD ODS_15_63.6	15	63626000	63865900	239.9	15	62806300		one Unass<100kb
UMD ODS_15_77.7	15	77726500	78026500	300	15	77353500		.004.273, .004.99
UMD ODS_15_80.8	15	80825200	81111900	286.7	15	80378800		two Unass<100kb
UMD ODS_15_85.1	15	85070000	85296676	226.7	15	84800091		.004.65
UMD ODS_16_0	16	1	810900	810.9	16	1		.004.113, .004.133, .004.323
UMD ODS_16_4.8	16	4775700	5669700	894	16	3939300		.004.98, .004.274, .004.484, .004.131
UMD ODS_16_23.8	16	23751200	25973200	2222	16	22180600		.004.2
UMD ODS_16_39	16	38985200	39955800	970.6	16	35690800		.004.3
UMD ODS_16_49.2	16	49226300	49673300	447	16	45523200		.004.108
UMD ODS_16_56	16	55955800	56364500	408.7	16	51895200		.004.159, .004.262
UMD ODS_16_60.8	16	60811400	61009400	198	16	57193600		NA
UMD ODS_16_70.8	16	70817000	71158000	341	16	67154700		.004.481, .004.301
UMD ODS_16_81	16	80996000	81724687	728.7	16	77906053		.004.218
UMD ODS_17_8.8	17	8817000	8997000	180	17	9599800		.004.27
UMD ODS_17_35.6	17	35627800	36143700	515.9	17	37176000		.004.204
UMD ODS_17_50.7	17	50709500	50971900	262.4	17	52296500		NA
UMD ODS_17_51.1	17	51111000	51684500	573.5	17	52440800		NA
UMD ODS_17_51.8	17	51771800	52086700	314.9	17	52545600		two Unass<100kb
UMD ODS_17_53.6	17	53642800	53826800	184	17	54237500		.004.492
UMD ODS_18_0	18	1	634300	634.3	18	1		.004.57
UMD ODS_18_3.5	18	3521500	4120100	598.6	18	2918600		.004.102
UMD ODS_18_13.5	18	13525500	13794000	268.5	18	12747000		one Unass<100kb
UMD ODS_18_17.7	18	17676500	18027500	351	18	16996000		.004.362
UMD ODS_18_27.7	18	27654600	27933200	278.6	18	27628800		.004.354
UMD ODS_18_30.1	18	30052400	30851800	799.4	18	29763700		.004.18
UMD ODS_18_45.4	18	45444800	45707800	263	18	44949700		NA
UMD ODS_18_49.1	18	49147200	49296800	149.6	18	48518100		one Unass<100kb
UMD ODS_18_62.8	18	62822400	62972000	149.6	18	62791500		.004.140
UMD ODS_19_0	19	1	974700	974.7	19	1		.004.390, .004.228, .004.36
UMD ODS_19_2.8	19	2816800	3061800	245	19	1954400		.004.55
UMD ODS_19_19.8	19	19809600	19952600	143	19	19294200		.004.230
UMD ODS_19_62.8	19	62832600	63011300	178.7	19	64113500		two Unass<100kb
UMD ODS_20_9.7	20	9749500	9885900	136.4	20	10549700		NA
UMD ODS_21_0	21	1	1197100	1197.1	21	1		.004.45, .004.24
UMD ODS_21_1.9	21	1863400	2085700	222.3	21	2265400		NA
UMD ODS_21_3.6	21	3608900	3782400	173.5	21	1577400		NA
UMD ODS_21_44	21	44044600	44201300	156.7	21	44592800		.004.176
UMD ODS_21_51	21	50980700	51249300	268.6	21	51607300		.004.460, .004.493
UMD ODS_21_53.7	21	53710000	54113300	403.3	21	54090900		.004.447, .004.11
UMD ODS_21_57.9	21	57905700	58062700	157	21	57886400		one Unass<100kb
UMD ODS_21_58.5	21	58465100	58610600	145.5	21	58319700		NA
UMD ODS_21_59.9	21	59863500	60881700	1018.2	21	59561500	DCM_27-21	.004.424
UMD ODS_21_70.6	21	70625700	71599096	973.4	21	69307001		.004.177, .004.201
UMD ODS_22_0	22	1	299800	299.8	22	1		.004.287
UMD ODS_22_34.6	22	34645000	34790500	145.5	22	35380300		NA
UMD ODS_22_39.7	22	39736500	40070600	334.1	22	40544500		NA
UMD ODS_22_48.9	22	48933000	49098200	165.2	22	49581800		NA
UMD ODS_22_50	22	50036200	50157500	121.3	22	50539100		two Unass<100kb
UMD ODS_22_60.6	22	60596600	61435874	839.3	22	61892535	DCM_3-22	.004.35
UMD ODS_23_25.7	23	25673000	26474000	801	23	26490600	DCM_27-23	.004.488, .004.129, .004.84
UMD ODS_23_52.2	23	52181000	52530062	349.1	23	53331164		.004.35, .004.39
UMD ODS_24_0	24	1	528300	528.3	24	1		.004.345
UMD ODS_24_7.1	24	7060500	7182500	122	24	7025000		one Unass<100kb
UMD ODS_24_29.8	24	29760800	29994500	233.7	24	30456700		.004.121
UMD ODS_25_37	25	37038500	37417100	378.6	25	38573200		.004.242
UMD ODS_26_1.9	26	1900200	2576900	676.7	26	2009600		.004.370, .004.168
UMD ODS_26_23	26	23021500	23451000	429.5	26	23718400		.004.128, .004.240
UMD ODS_26_24.7	26	24650000	24933900	283.9	26	25063500		.004.236
UMD ODS_26_46.4	26	46367100	46643000	275.9	26	47039700	DCM_19-26	.004.377, .004.458
UMD ODS_27_5	27	5015800	5130100	114.3	27	6257400		.004.313 and other three Unass<100Kb
UMD ODS_28_1.4	28	1418000	3498000	2080	28	2562000		.004.491, .004.130, .004.156, .004.453, .004.421, .004.244, .004.449, .004.296, .004.261, .004.276
UMD ODS_29_0	29	1	492900	492.9	29	1		.004.38
UMD ODS_29_33.2	29	33164700	33295100	130.4	29	34272500		.004.432
UMD ODS_29_46.3	29	46315800	46470600	154.8	29	47757500		.004.65
UMD ODS_29_51.2	29	51162400	51505224	342.8	29	52131757		.004.163
UMD ODS_X_0	X	1	1475600	1475.6	X	1		.004.357, .004.175, .004.191, .004.162, .004.332
UMD ODS_X_1.7	X	1712500	4545400	2832.9	X	342500		.004.277, .004.13, .004.78, .004.270, .004.234, .004.245, .004.405, .004.172
UMD ODS_X_5	X	4980000	5414900	434.9	X	344800		.004.305, .004.172
UMD ODS_X_6.8	X	6811400	6956500	145.1	X	2055000		one Unass<100kb
UMD ODS_X_7.7	X	7667500	8906300	1238.8	X	2793000		.004.286, .004.41, .004.97
UMD ODS_X_9.8	X	9841600	10040000	198.4	X	3638000		NA
UMD ODS_X_11.8	X	11765000	12371300	606.3	X	5082000		.004.125, .004.326
UMD ODS_X_14.3	X	14255200	15348800	1093.6	X	6879000		.004.34, .004.132, .004.90, .004.225
UMD ODS_X_16.4	X	16429000	17061600	632.6	X	8070600		.004.127, .004.165
UMD ODS_X_17.7	X	17747000	18418700	671.7	X	8711000		.004.53
UMD ODS_X_18.8	X	18826500	19301300	474.8	X	9087000		.004.337, .004.494
UMD ODS_X_23.4	X	23415100	23889500	474.4	X	13363000		.004.50
UMD ODS_X_25.2	X	25234900	25562500	327.6	X	14795000		.004.89
UMD ODS_X_26	X	25990000	26221000	231	X	15239000		.004.259
UMD ODS_X_26.9	X	26914600	27363500	448.9	X	15932000		.004.235, .004.454
UMD ODS_X_29.9	X	29894700	30492600	597.9	X	18018000		.004.49, .004.112, .004.272
UMD ODS_X_35.5	X	35522000	36467500	945.5	X	22792000		.004.112
UMD ODS_X_38.5	X	38523000	39367000	844	X	22792000		.004.16, .004.140, .004.363
UMD ODS_X_40.6	X	40605000	41606500	1001.5	X	24874200		.004.110, .004.251, .004.258, .004.214
UMD ODS_X_43.7	X	43740500	47588000	3847.5	X	26955300		.004.436, .004.396, .004.232, .004.92, .004.246, .004.183, .004.280, .004.54, .004.378, .004.80, .004.153, .004.86
UMD ODS_X_48.9	X	48878000	50486300	1608.3	X	28826700	DCM_15-X	.004.33, .004.330, .004.158, .004.30
UMD ODS_X_52.2	X	52208000	52665000	457	X	30101800		.004.30
UMD ODS_X_53.8	X	53781700	54520400	738.7	X	32161000		.004.284, .004.258
UMD ODS_X_58	X	58034700	58318800	284.1	X	33394700		NA
UMD ODS_X_58.8	X	58760500	59393000	632.5	X	33520000		.004.343, .004.62
UMD ODS_X_59.6	X	59632000	60053000	421	X	33520000		.004.136
UMD ODS_X_60.2	X	60231400	60915000	683.6	X	34413000		.004.75, .004.327
UMD ODS_X_67.2	X	67234500	67442500	208	X	39386000		.004.414, .004.298
UMD ODS_X_68	X	67995300	68242000	246.7	X	40679000		.004.34
UMD ODS_X_68.7	X	68710500	70206000	1495.5	X	42703000		.004.10, .004.291, .004.148, .004.211
UMD ODS_X_71.2	X	71167000	71701000	534	X	42867000		.004.34, .004.311
UMD ODS_X_73.7	X	73664000	74167000	503	X	43106800		.004.339, .004.178
UMD ODS_X_74.5	X	74455000	76389000	1934	X	43250000		.004.82, .004.70, .004.227, .004.179, .004.88
UMD ODS_X_76.7	X	76684600	79606000	2921.4	X	43474000		.004.10, .004.63, .004.117, .004.267, .004.160, .004.17, .004.87
UMD ODS_X_82.9	X	82949000	83522500	573.5	X	47883000		.004.465, .004.348
UMD ODS_X_85.6	X	85597000	86441000	844	X	50114000		.004.31
UMD ODS_X_87.5	X	87483000	88018500	535.5	X	51231000		.004.252
UMD ODS_X_89.4	X	89398000	90772000	1374	X	56630000		.004.207, .004.95, .004.338, .004.196
UMD ODS_X_96.9	X	96882000	97392000	510	X	59227000		.004.379, .004.200
UMD ODS_X_98.2	X	98241200	99869500	1628.3	X	60538500	DCM_29-X	.004.19, .004.350, .004.119, .004.444
UMD ODS_X_102.1	X	102088300	102981000	892.7	X	60852000		.004.32, .004.231
UMD ODS_X_104.8	X	104752500	104977500	225	X	62659500		NA
UMD ODS_X_107.2	X	107153000	109793700	2640.7	X	64790800		.004.74, .004.81, .004.249, .004.6, .004.334
UMD ODS_X_110.8	X	110817000	112847500	2030.5	X	65906000		.004.216, .004.237, .004.282, .004.281, .004.229, .004.68, .004.106
UMD ODS_X_116.5	X	116466000	120262500	3796.5	X	69500000		.004.325, .004.12, .004.139, .004.300, .004.345, .004.66, .004.21, .004.109, .004.271, .004.247, .004.149, .004.221
UMD ODS_X_120.6	X	120640000	122775500	2135.5	X	69952000	DCM_7-X	.004.77, .004.157, .004.224, .004.20
UMD ODS_X_126.6	X	126612500	127171000	558.5	X	73435000		.004.60
UMD ODS_X_128.1	X	128117500	128256000	138.5	X	74244000		NA
UMD ODS_X_129	X	128997000	130002000	1005	X	74995000		.004.195, .004.254, .004.52
UMD ODS_X_133.7	X	133675000	134297500	622.5	X	79083000		.004.15, .004.79
UMD ODS_X_135.9	X	135855000	136493000	638	X	80565000		.004.15
UMD ODS_X_138.5	X	138539500	138668500	129	X	81476000		.004.372
UMD ODS_X_140.2	X	140156000	140390900	234.9	X	81750000		.004.490, .004.145
UMD ODS_X_141.3	X	141252000	141378900	126.9	X	82264000		.004.304
UMD ODS_X_142.5	X	142505000	142697800	192.8	X	85380000		one Unass<100kb
UMD ODS_X_143.1	X	143063000	143377500	314.5	X	85957000		NA
UMD ODS_X_144.1	X	144107000	146140000	2033	X	86240500		.004.104, .004.124, .004.9
UMD ODS_X_147.4	X	147427000	148823899	1396.9	X	88516663		.004.257, .004.457, .004.44, .004.253, .004.471
