# Supplementary material for: Refinement of Bos taurus sequence assembly based on BAC-FISH experiments
Source: BMC Genomics. 2011 Dec 30;12:639. doi: 10.1186/1471-2164-12-639 (PMC3268123; doi:10.1186/1471-2164-12-639)
Supplement: Additional file 4 — Btau ODSs larger than 100 Kb. For each ODS the Table reports: the code (column 1), chromosome (column 2), start of the sequence (column 3), end of the sequence (column 4) and the size on Btau (columns 5). In columns 6 and 7, chromosome and corresponding insertion point in UMD are reported, respectively. Portions of some Btau ODS map to different UMD chromosomes (Details in column 8). NM (No Match) in column 9 means that no matches were found between Btau ODS and the five UMD ChrUns larger than 100 Kb. [file 1471-2164-12-639-S4.XLS]

## Sheet: Btau INS
Btau ODSs greater than 100 Kb
	Btau	Btau_4.2-INS			UMD	UMD3.1
Code	chr	start	end	size (kb)	chr	ins_Point	related DCM	UMD ChrUn
Btau ODS_2_94.5	2	94492700	94756000	263.3	2	90579800	DCM_2-11	NA
Btau ODS_2_121.4	2	121362000	121469000	107	2	117604000		NA
Btau ODS_3_0	3	1	559400	559.4	3	1		NA
Btau ODS_3_63.3	3	63297000	63533000	236	3	59744000	DCM_3-13	NA
Btau ODS_3_77.4	3	77446300	78129500	683.2	3	72756700	DCM_3-2	NA
Btau ODS_3_126.9	3	126942000	127865071	923.071	3	121430405	DCM_3-22	NA
Btau ODS_4_124.2	4	124157700	124378900	221.2	4	120726200	DCM_4-2	NA
Btau ODS_5_96.5	5	96449000	96619000	170	5	90571000	DCM_5-1	NA
Btau ODS_7_6.1	7	6091400	6480200	388.8	7	6020700	DCM_7-6	NA
Btau ODS_7_58.7	7	58652000	59058800	406.8	7	61774500		NA
Btau ODS_7_76.8	7	76820500	77291800	471.3	7	78752800	DCM_7-X	NA
Btau ODS_9_81.3	9	81290500	81729700	439.2	9	80049000	DCM_9-1	NA
Btau ODS_9_90.2	9	90208800	90398800	190	9	88215700		NA
Btau ODS_10_15.3	10	15343300	15761600	418.3	10	15505300	DCM_10-1	NA
Btau ODS_10_53.7	10	53709400	53950000	240.6	10	53228500		NA
Btau ODS_10_62.4	10	62356000	62926000	570	10	61297000	DCM_10-4	NA
Btau ODS_12_17.1	12	17140000	17324200	184.2	12	17345500	DCM_12-9	NA
Btau ODS_15_6.7	15	6651200	6752500	101.3	15	8249700		NA
Btau ODS_15_15.9	15	15939800	16273000	333.2	15	17632400	DCM_15-X	NA
Btau ODS_15_19.3	15	19311700	19831500	519.8	15	17859000		NA
Btau ODS_15_45.5	15	45547000	45747000	200	15	47046500		NA
Btau ODS_17_45.5	17	45463700	45629900	166.2	17	44130400		NA
Btau ODS_18_21.5	18	21528600	21657600	129	18	22327900		NA
Btau ODS_18_24.8	18	24803000	24927000	124	18	25293000		NA
Btau ODS_18_44.2	18	44202000	44315600	113.6	18	44779600		NA
Btau ODS_19_34.9	19	34894000	34997000	103	19	34572500	DCM_19-26	NA
Btau ODS_23_30.2	23	30236200	30340500	104.3	23	30073800	DCM_23-1	NA
Btau ODS_25_0	25	1	440500	440.499	25	1		NA
Btau ODS_25_5.5	25	5457300	5560600	103.3	25	4827600		NA
Btau ODS_25_24.9	25	24874700	25043400	168.7	25	23680700		NA
Btau ODS_27_0	27	1	799800	799.799	27	1	DCM_27-21	NA
Btau ODS_27_6.3	27	6257400	6546900	289.5	27	5015800	DCM_27-23	NA
Btau ODS_28_4.5	28	4457500	4631300	173.8	28	6331800		NA
Btau ODS_28_43.4	28	43403500	43599000	195.5	28	43859400		NA
Btau ODS_29_2.4	29	2383600	2545500	161.9	29	2559700	DCM_29-X	NA
Btau ODS_X_24.8	X	24747000	24917000	170	X	41662000		NA
Btau ODS_X_48.9	X	48882200	49009500	127.3	X	84424000	DCM_X-8	NA
