# Supplementary material for: Refinement of Bos taurus sequence assembly based on BAC-FISH experiments
Source: BMC Genomics. 2011 Dec 30;12:639. doi: 10.1186/1471-2164-12-639 (PMC3268123; doi:10.1186/1471-2164-12-639)
Supplement: Additional file 5 — DCMs larger than 100 Kb. Columns 6 and 11 report the Btau ODS and UMD ODS of which the DCM is part. For DCM_3-13 and DCM_12-9 sequences no UMD ODS was found (see text). Bold codes and yellow fields were for DCM larger than 200 Kb and tested by FISH, respectively. For detail see text. [file 1471-2164-12-639-S5.XLS]

## Sheet: DCP
DCMs greater than 100 Kb
	Btau					UMD
Code	chr	Start	End	Size (kb)	Part of	chr	Start	End	Size (kb)	Part of
DCM_2-11	2	94499300	94736400	237.1	Btau ODS_2_94.5	11	61165000	61404000	239	UMD ODS_11_61.1
DCM_3-13	3	63515800	63311300	204.5	Btau ODS_3_63.3	13	13835000	14095800	260.794	*
DCM_3-2	3	77471700	78127000	655.3	Btau ODS_3_77.4	2	117667600	118291700	624.1	UMD ODS_2_117.8
DCM_3-22	3	127057800	127859800	802	Btau ODS_3_126.9	22	60589300	61384800	795.5	UMD ODS_22_60.6
DCM_4-2	4	124157800	124318800	161	Btau ODS_4_124.2	2	136709600	137060400	350.8	UMD ODS_2_136.7
		124347700	124177700	170			54602400	54656200	53.8
DCM_5-1	5	96568100	96456300	111.837	Btau ODS_5_96.5	1	16062700	16172300	109.6	UMD ODS_1_16
DCM_7-6	7	6062800	6165100	102.3	Btau ODS_7_6.1	6	83882000	83984600	102.6	UMD ODS_6_83.7
		6329300	6483800	154.5			83985700	84142700	157
DCM_7-X	7	76816400	77267100	450.7	Btau ODS_7_76.8	X	121542000	122001300	459.3	UMD ODS_X_120.6
DCM_9-1	9	81312700	81509000	196.3	Btau ODS_9_81.3	1	62431200	62623300	192.1	UMD ODS_1_62.4
DCM_10-1	10	15341300	15754000	412.7	Btau ODS_10_15.3	1	30088100	30504000	415.9	UMD ODS_1_30
DCM_10-4	10	62359300	62541000	181.7	Btau ODS_10_62.4	4	71305400	71487400	182	UMD ODS_4_71.3
		62598900	62806200	207.3			71492200	71695000	202.8
		62862600	62923800	61.2			71704600	71776600	72
DCM_12-9	12	17134100	17315300	181.2	Btau ODS_12_17.1	9	96719500	96902200	182.7	**
DCM_15-X	15	15926700	16243800	317.1	Btau ODS_15_15.9	X	48846300	49164000	317.7	UMD ODS_X_48.9
DCM_19-26	19	34884500	34992500	108	Btau ODS_19_34.9	26	46515500	46625600	110.1	UMD ODS_26_46.4
DCM_23-1	23	30222700	30339600	116.9	Btau ODS_23_30.2	1	95096600	95212600	116	UMD ODS_1_95.1
DCM_27-21	27	1	444700	444.7	Btau ODS_27_0	21	60153200	60591400	438.2	UMD ODS_21_59.9
		531700	804700	273			59849900	60123200	273.3
DCM_27-23	27	6259500	6349600	90.1	Btau ODS_27_6.3	23	25597000	25757100	160.1	UMD ODS_23_25.7
		6371700	6440700	69			25881600	25915100	33.5
DCM_29-X	29	2392900	2536500	143.6	Btau ODS_29_2.4	X	98233000	98371100	138.1	UMD ODS_X_98.2
DCM_X-8	X	48886600	48999800	113.2	Btau ODS_X_78.9	8	42937100	43050400	113.3	UMD ODS_8_42.9
* Sequence presents on both UMD and Btau chr13, and on Btau chr3.
** Sequence presents on both UMD and Btau chr9 and on Btau chr12.
