# Supplementary material for: Refinement of Bos taurus sequence assembly based on BAC-FISH experiments
Source: BMC Genomics. 2011 Dec 30;12:639. doi: 10.1186/1471-2164-12-639 (PMC3268123; doi:10.1186/1471-2164-12-639)
Supplement: Additional file 6 — UMD inconsistencies, larger than 100 Kb, due to gaps or repeats. [file 1471-2164-12-639-S6.XLS]

## Sheet: Sheet1
UMD inconsistencies due to gap/repeat (greater than 100 Kb)
	UMD				Btau
Code	chr.	start	end	size (kb)	chr.	ins_Point	type
UMD-GAP_7_6.8	7	6751200	7788100	1036.9	7	7257800	GAP
UMD-GAP_15_51.1	15	51104700	51298000	193.3	15	50051800	GAP
UMD-REPEAT_8_74.5	8	74489100	74805000	315.9	8	77439400	REPEAT
UMD-REPEAT_27_28.5	27	28472600	28937300	464.7	27	31412800	REPEAT
UMD-REPEAT_29_30.2	29	30236000	30383100	147.1	29	31498900	REPEAT
