# Supplementary material for: Refinement of Bos taurus sequence assembly based on BAC-FISH experiments
Source: BMC Genomics. 2011 Dec 30;12:639. doi: 10.1186/1471-2164-12-639 (PMC3268123; doi:10.1186/1471-2164-12-639)
Supplement: Additional file 7 — Btau inconsistencies, larger than 100 Kb, due to gaps. [file 1471-2164-12-639-S7.XLS]

## Sheet: Sheet1
Btau GAPs greater than 100 Kb
	Btau				UMD
Code	chr.	start	end	size (kb)	chr.	ins_Point	type
Btau-GAP_2_44.4	2	44436500	44854200	417.7	2	42983600	GAP
Btau-GAP_2_121.5	2	121518000	121623000	105000	2	118313000	GAP
Btau-GAP_6_40.3	6	40295500	40479500	184	6	40748800	GAP
Btau-GAP_12_34.2	12	34200100	34313700	113.6	12	34206000	GAP
Btau-GAP_15_15.4	15	15366700	15526600	159.9	15	17312500	GAP
Btau-GAP_17_52.5	17	52545600	52668000	122.4	17	51771800	GAP
Btau-GAP_18_25.1	18	25060900	25200200	139.3	18	25421800	GAP
Btau-GAP_18_25.4	18	25365000	25468300	103.3	18	25561100	GAP
Btau-GAP_18_43.9	18	43872000	43980400	108.4	18	44609400	GAP
Btau-GAP_20_8.9	20	8854500	9008700	154.2	20	8410100	GAP
Btau-GAP_20_15.7	20	15682200	15895700	213.5	20	14757700	GAP
Btau-GAP_21_37	21	37041000	37221000	180	21	37276300	GAP
Btau-GAP_24_61.2	24	61187700	61319800	132.1	24	59323500	GAP
Btau-GAP_28_20.7	28	20674200	20862400	188.2	28	21832000	GAP
Btau-GAP_X_12.7	X	12713500	12859300	145.8	X	22839400	GAP
Btau-GAP_X_24.2	X	24230000	24330000	100	X	37834000	GAP
Btau-GAP_X_28.2	X	28224200	28326000	101.8	X	48470500	GAP
Btau-GAP_X_33.8	X	33850000	33974500	124.5	X	57993000	GAP
Btau-GAP_X_43.9	X	43918300	44107900	189.6	X	70843100	GAP
Btau-GAP_X_60.6	X	60642800	60782400	139.6	X	57235600	GAP
Btau-GAP_X_76.1	X	76126900	76231600	104.7	X	130901400	GAP
Btau-GAP_X_83.2	X	83181500	83326900	145.4	X	142296500	GAP
Btau-GAP_X_84.1	X	84084700	84209100	124.4	X	137877000	GAP
Btau-GAP_X_87.9	X	87904900	88047400	142.5	X	138694000	GAP
