# Supplementary material for: Refinement of Bos taurus sequence assembly based on BAC-FISH experiments
Source: BMC Genomics. 2011 Dec 30;12:639. doi: 10.1186/1471-2164-12-639 (PMC3268123; doi:10.1186/1471-2164-12-639)
Supplement: Additional file 8 — Comparison between Btau ChrUns and UMD chromosomes. The Table lists the 50 largest Btau ChrUns (columns 1-5) and their mapping to UMD chromosomes (columns 6-8). Column 9 reports the corresponding UMD ODS. Red background highlights sequences that, on UMD, are unplaced ("-" in column F) or misplaced, ascertained through the FISH results using the BAC reported in column 10. [file 1471-2164-12-639-S8.XLS]

## Sheet: BAC Unass
Comparison among Btau ChrUns and UMD chromosomes
Btau					UMD
Portion matching to UMD				% of ChrUn.004
chrUn	start	end	match size		chr	start	end	Partially matching to	BAC code
004.1	1	3543740	3543740	0.999112	14	37162592	40709097	UMD ODS_14_37.2	U1
004.2	1	2342577	2342577	0.9985	16	23753430	25949452	UMD ODS_16_23.8	U2
004.3	1777	1211306	1209530	0.550547	2	103463685	104678973	UMD ODS_2_103.5	U3a
	1239037	2196096	957060	0.435629	16	38974388	39936715	UMD ODS_16_39	U3b
004.4	209622	1827182	1617561	0.884938	12	183190	1758286	UMD ODS_12_0	U4
004.5	3922	1666938	1663017	0.997389	12 *	71253030	76137034	UMD ODS_12_70.6, UMD ODS_12_72.6, UMD ODS_12_73.8	U5
	1302724	1329677	26954	0.016165	21	9610671	9627472	–	U5
	1230286	1246973	16688	0.010008	20	67236390	67252075	–	U5
004.6	541	1455955	1455415	0.999438	X	108183407	109790306	UMD ODS_X_107.2	U6
004.7	10860	1281523	1270664	0.989223	7	60097305	61348643	UMD ODS_7_60.2	U7
004.8	376	1218529	1218154	0.997249	13	9688738	10926306	UMD ODS_13_9.7	U8
004.9	1273	496219	494947	0.415736	X	145643467	146146808	UMD ODS_X_144.1
	552076	653406	101331	0.0851134	X	145539081	145640814	UMD ODS_X_144.1
	755359	1188126	432768	0.363508	X	145038430	145471757	UMD ODS_X_144.1	U9
004.1	32419	489633	457215	0.401865	X	68704122	70303629	UMD ODS_X_68.7	U10a
	516305	958571	442267	0.388727	X	76786913	77296525	UMD ODS_X_76.7	U10b
	1014259	1135224	120966	0.106321	X	76680366	76899879	UMD ODS_X_76.7
004.11	10	332222	332213	0.298008	21	53800324	54122264	UMD ODS_21_53.7	U11a
	341116	1112771	771656	0.692206	1	104742037	105462771	UMD ODS_1_104.4	U11b
004.12	868	513656	512789	0.513567	X	116595532	117132935	UMD ODS_X_116.5
	561942	997594	435653	0.436313	X	117142295	117580850	UMD ODS_X_116.5	U12
004.13	7691	867636	859946	0.987579	X	1942877	2788826	UMD ODS_X_1.7	U13
004.14	2975	138895	135921	0.158796	6	37236911	37369888	UMD ODS_6_36.5
	142624	854693	712070	0.831914	6	36498316	37231043	UMD ODS_6_36.5	U14
004.15	8257	622342	614086	0.73581	X	135864459	136471756	UMD ODS_X_135.9	U15
	630520	683736	53217	0.0637646	X	133775811	133811572	UMD ODS_X_133.7
	747655	831980	84326	0.10104	X	133682107	133766765	UMD ODS_X_133.7
004.16	6530	11495	4966	0.00596477	X	50644879	50682500	–
	23356	34071	10716	0.0128726	X	50604296	50683999	–
	174662	830731	656070	0.788178	X	38489659	39146322	UMD ODS_X_38.5	U16
004.17	177333	255218	77886	0.0939205	X	81707535	81941317	–
	258380	615968	357589	0.431211	X	78948562	79068800	UMD ODS_X_76.7	U17
	652235	826358	174124	0.209973	X	78623787	78811798	UMD ODS_X_76.7
004.18	38	19185	19148	0.0235012	17	72593823	72612971	–
	25967	710586	684620	0.840308	18	30049633	30730354	UMD ODS_18_30.1	U18
	718027	803362	85336	0.104741	18	30742446	30829012	UMD ODS_18_30.1
004.19	55328	667472	612145	0.752949	X	98444517	99056176	UMD ODS_X_98.2	U19
004.20	8921	539322	530402	0.672033	X	122242320	122769672	UMD ODS_X_120.6	U20
	720210	783735	63526	0.080488	X	122062718	122125249	UMD ODS_X_120.6
004.21	95613	760687	665075	0.870549	X	117993512	118634368	UMD ODS_X_116.5	U21
004.22	1807	694479	692673	0.938101	9	62050036	62613053	UMD ODS_9_61.9	U22a
	706576	736575	30000	0.0406283	8	67138584	67168485	–	U22b
004.23	4076	152579	148504	0.21272	12	58069354	58208159	UMD ODS_12_58.1
	205694	495182	289489	0.414672	12	58267856	58558771	UMD ODS_12_58.1	U23
	585719	695455	109737	0.157189	12	58605521	58714336	UMD ODS_12_58.1
004.24	150	87755	87606	0.126633	21	479021	575699	UMD ODS_21_0
	152539	312161	159623	0.230733	21	639276	836580	UMD ODS_21_0
	392242	685281	293040	0.423587	21	881933	1177529	UMD ODS_21_0	U24
004.25	9607	679633	670027	0.969575	3	119023750	119737502	UMD ODS_3_119	U25
004.26	25	161872	161848	0.236049	15	49192191	49358727	UMD ODS_15_49.2
	169530	299524	129995	0.189593	15	49040461	49175678	UMD ODS_15_49.2	U26
	385612	416570	30959	0.0451514	15	49477963	49508920	UMD ODS_15_49.2
	417588	486335	68748	0.100266	15	49380208	49448948	UMD ODS_15_49.2
	495682	593501	97820	0.142666	15	49603763	49708024	–
	596760	604908	8149	0.0118836	15	50840709	50848998	–
	609994	618305	8312	0.0121214	15	50813502	50821692	–
	625134	650185	25052	0.0365362	15	50685840	50779134	–
	670947	674929	3983	0.00580764	15	50850891	50855196	–
004.27	2738	668746	666009	0.986372	12	70477939	75441042	UMD ODS_12_70.6	U27
	45629	300158	254530	0.376963	12	32026248	32230474	UMD ODS_12_32
	74520	90689	16170	0.0239466	17	8880503	8898144	UMD ODS_17_8.8
	179538	224637	45100	0.0667926	17	8809279	8846337	UMD ODS_17_8.8
	264074	296654	32581	0.0482517	17	8896914	8931496	UMD ODS_17_8.8
	316757	335692	18936	0.0280431	16	29362099	29381016	–
	344153	364042	19890	0.029456	16	29391379	29411271	–
004.28	8939	152198	143260	0.213067	15	8319139	8462211	UMD ODS_15_8.2	U28
	161570	235902	74333	0.110553	15	8486138	8560635	UMD ODS_15_8.2
	243100	304172	61073	0.0908315	15	8567833	8628969	UMD ODS_15_8.2
	385753	421175	35423	0.0526826	15	8663884	8695253	UMD ODS_15_8.2
	439596	558422	118827	0.176728	15	8704739	8823534	UMD ODS_15_8.2
	630605	661704	31100	0.0462531	15	8833779	8864876	UMD ODS_15_8.2
004.29	3758	280600	276843	0.418	1	116038380	116325945	UMD ODS_1_115.6	U29
	376759	651691	274933	0.414709	1	115727009	116002705	UMD ODS_1_115.6
004.30	6772	525827	519056	0.785073	X	52205117	52663693	UMD ODS_X_52.2	U30
	533664	656116	122453	0.185209	X	50315643	50425849	UMD ODS_X_48.9
004.31	9566	659569	650004	0.983813	X	85758597	86292850	UMD ODS_X_85.6	U31
004.32	2393	626680	624288	0.960992	X	102127751	102776623	UMD ODS_X_102.1	U32
004.33	8596	633495	624900	0.982553	X	49331298	49932552	UMD ODS_X_48.9	U33
004.34	6063	194871	188809	0.300572	X	68017008	68203937	UMD ODS_X_68	U34
	200163	279671	79509	0.126572	X	37323352	37402561	–	U34
	290967	363158	72192	0.114924	X	22394226	22467865	–
	403491	620878	217388	0.346068	X	70923442	71357067	UMD ODS_X_71.2
004.35	2062	119166	117105	0.18754	2	136599406	136709651	UMD ODS_2_136.7	U35a
	118547	146384	27838	0.0445804	4	120643661	120673861	–
	122186	125750	3565	0.00570768	4	120751913	120764192	–
	147031	153294	6264	0.0100301	4	120797963	120800936	–
	149495	225005	75511	0.120928	28	46218017	46258809	–
	151263	215277	64015	0.102517	2	136734678	136785565	UMD ODS_2_136.7
	165326	172402	7075	0.0113321	4	120813066	120820019	–
	170865	185062	14198	0.0227362	26	50606349	50617103	–
	179931	197339	17407	0.0278786	4	120686006	120718266	–
	248548	309102	60555	0.0969761	2	136866784	136936635	UMD ODS_2_136.7
	248623	258555	9933	0.0159059	22	61421431	61432445	UMD ODS_22_60.6
	251905	259674	7770	0.0124419	4	120671040	120663404	–
	262784	271341	8558	0.0137039	26	50590549	50599093	–
	268256	307458	39203	0.0627813	28	46229249	46270260	–
	276118	289547	13430	0.0215063	26	50603754	50617103	–
	284164	312830	28667	0.0459081	4	120672000	120718232	–
	309237	341477	32241	0.0516317	22	61395925	61434837	UMD ODS_22_60.6
	331731	342100	10370	0.0166058	26	50472779	50479625	–
	353755	358116	4362	0.00698406	4	120642605	120646079	–	U35b
	355187	356503	1317	0.00210755	4	120826535	120827915	–	U35b
	360195	381525	21331	0.0341596	22	61394593	61414299	UMD ODS_22_60.6	U35b
	360229	371795	11567	0.0185227	26	50471620	50483916	–	U35b
	384146	398693	14548	0.0232967	4	120685987	120698160	–	U35b
	384312	393154	8843	0.0141603	28	46225323	46234786	–	U35b
	391274	395881	4608	0.00737802	4	120796244	120800923	–	U35b
	392968	406549	13582	0.0217497	22	61419045	61434817	UMD ODS_22_60.6	U35b
	396208	405385	9176	0.0146968	4	120663336	120672455	–	U35b
	408352	410696	2345	0.00375387	4	120714738	120717095	–	U35b
	431289	438391	7103	0.0113737	22	61387899	61394902	UMD ODS_22_60.6	U35b
	470061	477473	7413	0.0118702	22	61414299	61421708	UMD ODS_22_60.6	U35b
	480612	578124	97513	0.156164	4	120663929	120718325	–	U35b
	496466	566169	69704	0.111628	2	136968688	137060424	UMD ODS_2_136.7	U35b
	508716	521834	13119	0.0210082	22	61421431	61435688	UMD ODS_22_60.6	U35b
	529063	532052	2990	0.00478683	26	50593727	50596719	–	U35b
	531347	565169	33823	0.0541653	28	46229243	46270260	–	U35b
	541801	549784	7984	0.0127846	26	50606349	50614698	–	U35b
	578727	600428	21702	0.0347537	2	19465238	19508278	–	U35b
	583104	617482	34379	0.0550557	28	46225552	46262554	–	U35b
	585724	594143	8420	0.0134829	25	42877700	42885972	–	U35b
	595443	624113	28671	0.0459145	4	120810882	120819982	–
004.36	5138	44693	39556	0.0635487	19	348708	388159	UMD ODS_19_0
	77171	136193	59023	0.0948242	19	420637	479658	UMD ODS_19_0
	153862	175977	22116	0.0355298	19	497327	520005	UMD ODS_19_0
	270557	619237	348681	0.560186	19	623943	975463	UMD ODS_19_0	U36
004.37	36	620560	620525	0.996975	7	11269247	11771428	UMD ODS_7_10.9	U37
004.38	52437	119850	67414	0.111294	29	130550	208983	UMD ODS_29_0	U38
	151230	236112	84883	0.140134	29	14629	99465	UMD ODS_29_0	U38
	318469	379342	60874	0.100497	29	286217	343405	UMD ODS_29_0
	442849	461287	18439	0.0304398	29	406034	424469	UMD ODS_29_0
	563420	604567	41148	0.0679306	29	454324	495444	UMD ODS_29_0
004.39	7983	61362	53380	0.092	15	738644	793148	UMD ODS_15_0	U39a
	67141	144130	76990	0.132	15	641549	717309	UMD ODS_15_0	U39a
	206108	254195	48088	0.083	15	544317	592491	UMD ODS_15_0	U39a
	258974	300779	41806	0.072	15	586996	627475	UMD ODS_15_0	U39a
	303716	459167	155452	0.267124	23	52351310	52530062	UMD ODS_23_52.2	U39b
	368517	459349	90833	0.156084	24	269952	315081	UMD ODS_24_0	U39b
	368630	424596	55967	0.0961709	21	2007578	2073879	UMD ODS_21_1.9	U39b
	371085	378749	7665	0.0131697	14	1001828	1009462	UMD ODS_14_0	U39b
	389099	395994	6896	0.0118482	22	35	6948	UMD ODS_22_0	U39b
	391207	396983	5777	0.00992537	14	455267	461038	UMD ODS_14_0	U39b
	431835	447425	15591	0.0267896	20	99289	113670	–	U39b
	439510	448268	8759	0.0150496	22	7837	14877	UMD ODS_22_0	U39b
	452630	459686	7057	0.0121249	22	18637	25705	UMD ODS_22_0	U39b
	470909	575571	104663	0.179849	23	5481	111302	–	U39b
004.40	221659	576570	354912	0.614026	3	119878210	120386672	UMD ODS_3_119	U40
004.41	25	573519	573495	0.998268	X	7818611	8392408	UMD ODS_X_7.7	U41
004.42				0	–			–	U42
004.43	561	550820	550260	0.98516	12	74607546	75125155	UMD ODS_12_73.8	U43
004.44	1	35401	35401	0.0647267	X	147767133	147801876	UMD ODS_X_147.4
	125944	541081	415138	0.759052	X	147815953	148278982	UMD ODS_X_147.4	U44
004.45	772	24538	23767	0.0440421	21	5972	29734	UMD ODS_21_0
	51784	68404	16621	0.0307995	21	56980	73600	UMD ODS_21_0
	191648	345792	154145	0.285653	21	106779	220603	UMD ODS_21_0	U45
	491916	535640	43725	0.0810274	21	311467	353573	UMD ODS_21_0
004.46	2743	19447	16705	0.0326697	5	115436726	115452725	UMD ODS_5_114.9
	87157	502535	415379	0.812396	5	114988147	115430645	UMD ODS_5_114.9	U46
004.47	1	483563	483563	0.95165	10	87313067	87801626	UMD ODS_10_87.2	U47
	260499	272987	12489	0.0245764	18	61435113	61447596	–
004.48				0	–			–	U48
004.49	6215	390889	384675	0.765615	X	29898004	30309381	UMD ODS_X_29.9	U49
	404867	493300	88434	0.176008	X	29660386	29749771	UMD ODS_X_29.9
004.50	1848	80996	79149	0.158396	10	64889359	64968714	UMD ODS_10_64.8
	196018	492293	296276	0.592924	X	23535805	23886858	UMD ODS_X_23.4	U50
* chrUn 004.5 match many short sequences in a huge region (5 Mb) on chr12 of UMD assembly
