# Supplementary material for: Refinement of Bos taurus sequence assembly based on BAC-FISH experiments
Source: BMC Genomics. 2011 Dec 30;12:639. doi: 10.1186/1471-2164-12-639 (PMC3268123; doi:10.1186/1471-2164-12-639)
Supplement: Additional file 9 — BAC used in FISH experiment to test INVs and MDPs. [file 1471-2164-12-639-S9.XLS]

## Sheet: INV & DMP BACs
BAC used in FISH experiment to test INVs and MDPs
					Btau		UMD
Code	BAC name	Type	sequence ID#		BAC position	size (bp)	BAC Position	size (bp)
INV_1_24	CH240_387I18	BES	723919224	723918959	chr1:23151203-23315862	164659	chr1:22796538-22961895	165357
	CH240_0107L23	BES	581497561	581497644	chr1:24073035-24177837	104802	chr1:24770252-24870099	99847
	CH240_360P19	BES	723900177	723900550	chr1:25135412-25286228	150816	chr1:23599958-23750891	150933
INV_1_53.3	CH240_475F10	BES	724022007	724021642	chr1:53365617-53528875	163258	chr1:55304888-55468281	163393
	RPCI42_157M19	BES	613004701	612077559	chr1:55570777-55714080	143303	chr1:52956511-53233781	277270
	CH240_353F16	BES	723895150	723895494	chr1:56081327-56268822	187495	chr1:55827396-55987153	159757
INV_4_7.2	CH240_310P2	BES	720657195	720656835	chr4:7412539-7562808	150269	chr4:8537100-8698174	161074
	CH240-230J12	BES/Shotgun	1005725557	1005725561	chr4:8931120-9084161	153041	chr4:7251732-7398296	146564
	CH240_353H5	BES	723895410	723895067	chr4:9642851-9805860	163009	chr4:9291723-9451642	159919
INV_7_103.2	CH240_340A23	BES	724019348	724019657	chr7:102878996-103026090	147094	chr7:103705394-103842558	137164
	CH240_0020K8	BES	447624098	447634002	chr7:106553518-106696186	142668	chr7:104374260-104516825	142565
	RPCI42_158N11	BES	613005210	612078071	chr7:107257714-107443952	186238	chr7:108137427-108284451	147024
INV_10_59.3	RP42-49F21	BES	516334635	516334634	chr10:58739075-58853491	114416	chr10:57695469-57809609	114140
	CH240_301B15	BES	720650627	720650991	chr10:59527965-59684701	156736	chr10:59047957-59204556	156599
	CH240_0019L19	BES	447623884	447633838	chr10:60228675-60355911	127236	chr10:58342273-58483405	141132
INV_14_32	CH240_378D9	BES	723913113	723912747	chr14:32115320-32255264	139944	chr14:35165892-35306121	140229
	CH240_434M15	BES	723951521	723951885	chr14:33219513-33391127	171614	chr14:33993268-34164117	170849
	CH240_297K6	BES	712559525	712559886	chr14:33737625-33837782	100157	chr14:35583417-35680379	96962
INV_20_0	CH240_0016C21	BES	447623230	581492949	chr20:333711-519125	185415	chr20:2533122-2718644	185522
	CH240-278H7	BES	1059873691	1059873672	chr20:2568858-2747510	178652	chr20:305497-496692	191195
	RPCI42_124D21	BES	612589332	612998649	chr20:3105613-3269111	163498	chr20:2980928-3152901	171973
INV_23_0	CH240_471E7	BES	724014455	724014805	chr23:539475-699322	159847	chr23:5766411-5926230	159819
	CH240_372G3	BES	723908784	723908424	chr23:2859719-3016185	156466	chr23:3469470-3625823	156353
	CH240_364C17	BES	723903030	723902661	chr23:5573034-5725150	152116	chr23:686482-842038	155556
INV_26_18.8	CH240-252I16	BES	395727986	395727994	chr26:19070977-19232220	161243	chr26:20032071-20192920	160849
	CH240-496K7	Shotgun	1122008802	1122008804	chr26:20980120-21088122	108002	chr26:18186008-18295381	109373
	CH240-112M20	BES	581500439	581500519	chr26:21403778-21587118	183340	chr26:20873205-21056438	183233
INV_27_42.3	CH240_0064J24	BES	448003727	448003803	chr27:41371088-41558083	186995	chr27:38777053-38965613	188560
	CH240_414I21	BES	723937222	723937594	chr27:43063342-43238003	174661	chr27:44609815-44774956	165141
	CH240_375J13	BES	723910801	723911159	chr27:48420979-48579490	158511	chr27:39760814-39920612	159798
					Btau		UMD
Code	BAC name	Type	sequence ID#		BAC position	size (bp)	BAC Position	size (bp)
MDP_4_16.2	CH240_336K23	BES	724016567	724016928	chr4:15860010-16020365	160355	chr4:15495629-15656393	160764
	CH240_367O1	BES	723904928	723905291	chr4:16419182-16553940	134758	chr4:17128708-17262485	133777
	CH240_306J10	BES	720654356	720654724	chr4:17846503-17998700	152197	chr4:15977351-16130921	153570
	CH240_324L21	BES	723996809	723997164	chr4:17429696-17625329	195633	chr4:18137189-18310291	173102
MDP_5_9.6	CH240_362P15	BES	723901492	723901843	chr5:10792504-110531737	99739233	chr5:104164664-104319086	154422
	CH240_342C15	BES	724023648	724023323	chr5:11069926-11216936	147010	chr5:9104600-9251614	147014
