# Supplementary material for: Refinement of Bos taurus sequence assembly based on BAC-FISH experiments
Source: BMC Genomics. 2011 Dec 30;12:639. doi: 10.1186/1471-2164-12-639 (PMC3268123; doi:10.1186/1471-2164-12-639)
Supplement: Additional file 10 — BAC used in FISH experiment to test DCMs. [file 1471-2164-12-639-S10.XLS]

## Sheet: BAC DCP
BAC used in FISH experiment to test DCMs.
Code	BAC name	Type	sequence ID#		Btau BAC position	size (bp)	UMD BAC Position	size (bp)	chr by FISH
DCM_2-11	CH240_449O4	BES	723962036	723962395	chr2:94486432-94615593	129161	chr11:61151389-61280510	129121	11
DCM_3-13	CH240-123I9	Shotgun	846719901	846719910	chr3:63318804-63502553 *	183749	chr13:13908790-14089513	180723	3
					chr13:12438438-12690918 *	252481
DCM_3-2	CH240_409M11	BES	723933795	723934157	chr3:77603471-77742659	139188	chr2:118023920-118162759	138839	2
DCM_3-22	RP42-46F21	BES	516333606	516333607	chr3:127385647-127572753	187106	chr22:60877074-61060839	183765	22
DCM_7-X	CH240_0012E7	BES	463781271	463781340	chr7:76893127-77018946	125819	chrX:121793064-121988426	195362	X
DCM_10-1	CH240_387G13	BES	723918861	723919121	chr10:15449748-15626819	177071	chr1:30195958-30382514	186556	1
DCM_10-4	CH240_395P24	BES	723924155	723924518	chr10:62665233-62857183	191950	chr4:71556592-71709142	152550	4
DCM_15-X	RP42-97K06	BES	516341183	516341184	chr15:16086439-16188040	101601	chrX:49007316-49108274	100958	X
DCM_27-21	CH240_0018E5	BES	447623400	447633478	chr27:211422-366773	155351	chr21:60356532-60512059	155527	27
	CH240_344E6	BES	724024679	724025020	chr27:575831-772932	197101	chr21:59883114-60080153	197039
* Identical DNA sequences present on both chr 3 and chr 13 on Btau assembly; the different inferred BAC size was due to a stretch of N in the middle of the block on Btau chr 13
