# Supplementary material for: Refinement of Bos taurus sequence assembly based on BAC-FISH experiments
Source: BMC Genomics. 2011 Dec 30;12:639. doi: 10.1186/1471-2164-12-639 (PMC3268123; doi:10.1186/1471-2164-12-639)
Supplement: Additional file 11 — BACs used to detect the map of the 50 greatest Btau chrUns. Data on the BACs are listed in columns 1-10. Column 11 reports the FISH results for each BAC. "MS" means multiple signals. Red background highlights sequences misplaced or not assigned in UMD. Note that UMD merged all the unassigned scaffolds in a "chrU" sequence. [file 1471-2164-12-639-S11.XLS]

## Sheet: BAC - Btau chrUns
BACs used to detect the real map of the 50 greatest Btau chrUns
chrUn.004	BAC name	BAC code	Type	sequence ID#		Inferred Btau position of BAC	size (bp)	Inferred UMD Position of BAC	size (bp)	chr by FISH
1	CH240_0052J12	U1	BES	447657663	447657728	chrUn.004.1:908484-1035085	126601	chr14:39679641-39806205	126564	14
2	CH240_393P14	U2	BES	723923131	723922779	chrUn.004.2:40974-211300	170327	chr16:25740120-25908721	168601	16
3	CH240_449C22	U3a	BES	723961976	723962336	chrUn.004.3:456719-607972	151254	chr2:104072924-104224068	151144	2
	CH240_450A20	U3b	BES	723984668	723984937	chrUn.004.3:1760865-1944731	183867	chr16:39546437-39684773	138336	16
4	CH240_302I21	U4	BES	720651217	720651844	chrUn.004.4:1140559-1295720	155162	chr12:1098390-1247604	149214	12
5	CH240_373O11	U5	BES	723909195	723909557	chrUn.004.5:1231928-1563174	331247	chr12:75619457-75783660	164203	12
6	CH240_418D19	U6	BES	723940278	723940636	chrUn.004.6:881877-1048628	166752	chrX:108596873-108773784	176911	X
7	CH240_0001E23	U7	BES	459580331	459580400	chrUn.004.7:551727-731416	179690	chr7:60620713-60801253	108540	7
8	CH240_386C5	U8	BES	723918115	723918469	chrUn.004.8:53774-223991	170218	chr13:10701797-10873144	171347	13
9	CH240_376E18	U9	BES	723911410	723911750	chrUn.004.9:800785-949288	148504	chrX:145278186-145426850	148664	Xq, Y
10	CH240_145I22	U10a	BES	726539608	726538554	chrUn.004.10:74903-283811	208909	chrX:68908111-69115243	207132	Xq
	CH240_382K13	U10b	BES	723915837	723915485	chrUn.004.10:836866-1067966	231101	chrX:76747042-76924876	177834	Xq
11	CH240_0083I20	U11a	BES	448168853	448168775	chrUn.004.11:51364-219184	167820	chr21:53907767-54071161	163394	21
	CH240_149D17	U11b	BES	776668601	776668683	chrUn.004.11:381114-521226	140113	chr1:104782054-104923403	141349	1
12	CH240_357F12	U12	BES	723898355		chrUn.004.12 (953242-953965) *		chrX:117535518-117691172	155654	Xq
					723897990	chrUn.004.66 (141626-142587) *
13	CH240_0127M2	U13	BES	448313682	448337401	chrUn.004.13:512367-694579	182213	chrX:2444715-2630994	186279	Xp
14	CH240_329L15	U14	BES	724000142	724000513	chrUn.004.14:295786-440333	144548	chr6:36932205-37076751	144546	6
15	CH240_0034D20	U15	BES	447650460	447650537	chrUn.004.15:155586-305706	150120	chrX:136005739-136165978	160239	Xp
16	CH240_0037L3	U16	BES	447652052	447652129	chrUn.004.16:278571-411718	133147	chrX:38912668-39047403	134735	Xp
17	CH240_0033C3	U17	BES	459582404	463782160	chrUn.004.17:423570-664119	240549	chrX:78792127-79062210	270083	Xq
18	CH240_457F2	U18	BES	723993653	723993300	chrUn.004.18:183782-373826	190045	chr18:30207452-30397494	190042	18
19	CH240_79H23	U19	BES	448148271	448148342	chrUn.004.19:219495-405466	185971	chrX:98609104-98792710	183606	Xq
20	CH240_388D18	U20	BES	723919644	723919988	chrUn.004.20:8376-187536	179161	chrX:122595920-122770851	174931	Xq
21	CH240_0108B9	U21	BES	581498072	581497999	chrUn.004.21:243466-396665	153200	chrX:118355333-118508534	153201	Xq
22	CH240_0054D21	U22a	BES	447658298	447658375	chrUn.004.22:280010-444253	164243	chr9:62208043-62362699	154656	9
	CH240_413J14	U22b	BES	723936754		chrUn.004.22 (720532-721697) *		chr8:67152565-67296114	143549	8
					723937126	chr8 (70031405-70030240) *
23	CH240_379L8	U23	BES	723913688	723913338	chrUn.004.23:205677-320790	115114	chr12:58267852-58384358	116506	12
24	CH240_14D15	U24	BES/Shotgun	624963695	624963696	chrUn.004.24:448862-611710	162848	chr21:937889-973570	35681	21
25	CH240_230E23	U25	BES	395736764	395736753	chrUn.004.25:182171-365477	183307	chr3:119559752-119678614	118862	3
26	CH240_420E18	U26	BES	723941645	723942008	chrUn.004.26:170445-272998 **	102554	chr15:49018527-49177397	158870	15
						chr15:48001635-48185622 **	183987
27	CH240_193D14	U27	Shotgun	963251574	963251575	chrUn.004.27:383371-600239	216869	chr12:70690315-70794546	104231	12
28	CH240_429P23	U28	BES	723948581	723948214	chrUn.004.28:127665-276287	148623	chr15:8437686-8601123	163437	15
29	CH240_319F18	U29	BES	723989373	723989649	chrUn.004.29:114811-277833	163023	chr1:116042558-116208305	165747	1
30	CH240-84H23	U30	BES	448169546	448169628	chrUn.004.30:235530-457605	222075	chrX:52373317-52595635	222318	Xq
31	CH240_0106G22	U31	BES	581496764	581496846	chrUn.004.31:260819-388759	127940	chrX:85865805-86046014	180209	Xq
32	CH240_405K17	U32	BES	723930935	723931290	chrUn.004.32:404546-564439	159894	chrX:102524732-102700078	175346	Xq
33	CH240_393B16	U33	BES	723923054	723922702	chrUn.004.33:455131-589387	134257	chrX:49377619-49512021	134402	Xq
34	CH240_0073L17	U34	BES	448146102		chrUn.004.34:107242-280691	173449	chrX (68118254-68119015) *		Xq
					448146039			chrX (37403533-37403113) *
35	CH240_444E12	U35a	BES	723958820		chrUn.004.35 (89343-90173) *		chr2:136486797-136689805	203008	2
					723958554	chr2 (140517769-140518597) *
	CH240_304J10	U35b	BES	720652936	720653303	chrUn.004.35:354462-585944 **	231483	chr4:120642522-120811098 ***	168576	MS
						chr4:124197787-124257701 **	59914
36	CH240_312N8	U36	BES	723981337		chrUn.004.36 (483300-484456) *		chr19:835549-992884	157335	19
					723981431	chr19 (19663-20558) *
37	CH240_196P12	U37	Shotgun	937948941	937948939	chrUn.004.37:162567-355998	193432	chr7:11322874-11509279	186405	7
38	CH240_439M7	U38	BES	723955285	723954927	chrUn.004.38:49131-187729	138599	chr29:63357-213008 ***	149651	29, MS ****
39	CH240-178N17	U39a	Shotgun	1060577036	1060576993	chrUn.004.39:10341-145466	135126	chr15:646114-741850	95736	23
	CH240_0021L3	U39b	BES	447624534		chrUn.004.39:383398-512539	129141	chr23 (47123-46382) ***		MS
					447624448			chr23 (52352272-52351539) ***
40	CH240_316E20	U40	BES	723984160	723983977	chrUn.004.40:423177-569754	146578	chr3:120133031-120381872	248841	3
41	CH240_0128C9	U41	BES	448313959	448314036	chrUn.004.41:2506-160295	157790	chrX:8233590-8391071	157481	Xp
42	CH240_399H10	U42	BES	723927038	723927409	chrUn.004.42:315403-527668	212266	chrU:2548484-2725941	177457	8
43	CH240_263H16	U43	BES	1054434636	1054434649	chrUn.004.43:517-117838	117322	chr12:74649579-74751966	102387	12
44	CH240_0032O5	U44	BES	447637940	447627129	chrUn.004.44:241547-398320	156773	chrX:147965595-148120852	155257	Xq, Y
45	CH240_512C11	U45	BES	726569443	726569734	chrUn.004.45:255258-493406	238149	chr21:196851-309274	112423	21
46	CH240_181P24	U46	BES	1055903557	1055903556	chrUn.004.46:221984-377824	155841	chr5:115105945-115301068	195123	5
47	CH240_0025K7	U47	BES	447626020	447634643	chrUn.004.47:158234-364439	206205	chr10:87479641-87678507	198866	7
48	CH240_371A11	U48	BES	723907668	723908022	chrUn.004.48:244806-388941	144136	chrU:2953485-3082585	129100	8
49	CH240_167M13	U49	BES	726549641	726549717	chrUn.004.49:27657-224000	196344	chrX:30079815-30274453	194638	Xp
50	RPCI42_141K19	U50	BES	612072113	612999260	chrUn.004.50:318178-447445	129268	chrX:23708184-23837687	129503	Xp
* BESs matching apparently discordant locations.
** Both BESs match on two regions.
*** Both BESs match on more than two regions. Only the best position of BAC or BESs was reported.
**** A major signal on chromosome 29 was observed beside of multiple minor signals.
