# Supplementary material for: Refinement of Bos taurus sequence assembly based on BAC-FISH experiments
Source: BMC Genomics. 2011 Dec 30;12:639. doi: 10.1186/1471-2164-12-639 (PMC3268123; doi:10.1186/1471-2164-12-639)
Supplement: Additional file 12 — Panel of chromosome-specific BACs used as a reference in FISH experiments. See text for details. [file 1471-2164-12-639-S12.XLS]

## Sheet: BAC chr_spec
Chromosome-specific BACs
chr	BAC name	Type	sequence ID#		Btau BAC position	size (bp)	UMD BAC Position	size (bp)
1	CH240_353F16	BES	723895150	723895494	chr1:56081327-56268822	187495	chr1:55827396-55987153	159757
2	RP42-77I16	BES	516339482	516339483	chr2:7431072-7572973	141901	chr2:7036314-7178332	142018
3	CH240_429J23	BES	723948547	723948180	chr3:80742958-80912954	169996	chr3:75537411-75709874	172463
4	CH240_353H5	BES	723895410	723895067	chr4:9642851-9805860	163009	chr4:9291723-9451642	159919
5	CH240_342C15	BES	724023648	724023323	chr5:11069926-11216936	147010	chr5:9104600-9251614	147014
6	CH240_366I13	BES	723904530	723904159	chr6:75114660-75285231	170571	chr6:74050442-74219575	169133
7	CH240_340A23	BES	724019348	724019657	chr7:102878996-103026090	147094	chr7:103705394-103842558	137164
8	CH240_414L10	BES	723937879	723937508	chr8:30023153-30189814	166661	chr8:28335596-28502177	166581
9	CH240_468C9	BES	724013043	724012693	chr9:73066131-73215303	149172	chr9:72013964-72167564	153600
10	RP42-49F21	BES	516334635	516334634	chr10:58739075-58853491	114416	chr10:57695469-57809609	114140
11	CH240_414K5	BES	723937226	723937598	chr11:19899195-20048567	149372	chr11:18902366-19051790	149424
12	CH240_333I16	BES	724010880	724011143	chr12:56363820-56530793	166973	chr12:56125411-56294502	169091
13	CH240_0012J18	BES	463781753	463781840	chr13:11554784-11689701	134917	chr13:13028080-13166978	138898
14	CH240_297K6	BES	712559525	712559886	chr14:33737625-33837782	100157	chr14:35583417-35680379	96962
15	CH240_425O12	BES	723945680	723945329	chr15:17190044-17358347	168303	chr15:18133185-18304468	171283
16	CH240_402C15	BES	723929275	723928905	chr16:50410513-50595945	185432	chr16:54300292-54487309	187017
17	CH240_410G6	BES	723934940	723934577	chr17:35915095-36071036	155941	chr17:34415674-34571957	156283
18	CH240_394E1	BES	723923155	723923472	chr18:47152419-47289783	137364	chr18:47898613-48048713	150100
19	CH240_383F3	BES	723916347	723916713	chr19:55521289-55675458	154169	chr19:54560546-54714059	153513
20	RPCI42_124D21	BES	612589332	612998649	chr20:3105613-3269111	163498	chr20:2980928-3152901	171973
21	CH240_368D17	BES	723906142	723905777	chr21:45189422-45336668	147246	chr21:44819207-44966300	147093
22	CH240_0063J14	BES	448003188	448003262	chr22:40159812-40334482	174670	chr22:39342021-39516489	174468
23	CH240_406H7	BES	723931796	723932159	chr23:6.812936-6984784	171848	chr23:6538838-6706571	167733
24	CH240_322M5	BES	723991075	723991338	chr24:50348040-50516647	168607	chr24:49156997-49323876	166879
25	CH240_0075F18	BES	486144665	486144743	chr25:30006696-30125255	118559	chr25:28513010-28631420	118410
26	CH240_0131N9	BES	459583994	459584076	chr26:50160592-50297754	137162	chr26:49608179-49748322	140143
27	CH240_0064J24	BES	448003727	448003803	chr27:41371088-41558083	186995	chr27:38777053-38965613	188560
28	CH240_436N14	BES	723953053	723953420	chr28:2755951-2755951	180004	chr28:4607660-4787898	180238
29	CH240_347C8	BES	724026393	724026753	chr29:30426327-30589140	162813	chr29:29240985-29402182	161197
X	CH240_368H4	BES	723905885	723906251	chrX:15710000-15886420	176420	chrX:26640153-26865136	224983
