# Supplementary material for: Refinement of Bos taurus sequence assembly based on BAC-FISH experiments
Source: BMC Genomics. 2011 Dec 30;12:639. doi: 10.1186/1471-2164-12-639 (PMC3268123; doi:10.1186/1471-2164-12-639)
Supplement: Additional file 13 — Primers used in the study. [file 1471-2164-12-639-S13.XLS]

## Sheet: Sheet1
	PRIMER 1		PRIMER 2
Inconsistency code	Name	Sequence	Name	Sequence	Assembly	Expected PCR product size	PCR results
MDP_7_7.6	P2_chr7_7_L	AGGTGAAAGGTGTGGTCCAG	P2_chr7_7_R	GTGGGGATCACAGTGGGTAG	Btau	6 Kb	No product
					UMD	–
	P3_chr7_7_L	TCTCTACATGATGCCCAAAGG	P3_chr7_7_R	GGAGCTTGGACCCTAGGAGA	Btau	10 Kb	No product
					UMD	–
	P4_chr7_7_L	TGTTGGATGCAAACAAGTCG	P1_chr7_7_R	GGGGAAAGATTGGAGTCAGG	Btau	–	12 Kb
					UMD	12 Kb
	P4_chr7_7_L	TGTTGGATGCAAACAAGTCG	P4_chr7_7_R	TCACCATTTTGACTCGCCTA	Btau	7 Kb	No product
					UMD	–
MDP_7_43.1	P1_chr7_43_L	CTTCCCAGCTCTGAGTCACC	P1_chr7_43_R	CCAAGCCCTAGCTCACAGTC	Btau	7 Kb	No product
					UMD	–
	P2_chr7_43_L	GAGACTGTATCCTTCCTCAGTCAAG	P2_chr7_43_R	GGGTATCTATGCTCATGTCACAAC	Btau	–	No product
					UMD	10 Kb
	P3_7_43_L	CAGTCAGTGTGGTATCTGTAGGTGTG	P3_7_43_R	TCTGTCCATCTGGTCATCCA	Btau	–	No product
					UMD	15 Kb
MDP_28_0.7	P1_chr28_L	GTCTATCCTCAACCCCACGA	P1_chr28_R	CCATCTCCAGAGGGACTCAA	Btau	10 Kb	No product
					UMD	–
	P2_chr28_L	GCCTTGTACCAGGACCAAAA	P2_chr28_R	CGCAGGTAAATCTGTCAGCA	Btau	7 Kb	No product
					UMD	–
	P3_chr28_L1	GGAGATGGAGAGATGGGTGA	P3_chr28_R1	TTGGCTTTTCGAAGTGCTTT	Btau	–	5 Kb
					UMD	5 Kb
